# Supplementary material for: Challenges of Studying Amelogenesis in Gene-Targeted Mouse Models
Source: Int J Mol Sci. 2025 May 20;26(10):4905. doi: 10.3390/ijms26104905 (PMC12112697; doi:10.3390/ijms26104905)
Supplement: Supplementary file 1 [file ijms-26-04905-s001.zip]

Archive with 1 entries (1 files):
- ijms-3628575-supplementary.pdf
